# Supplementary material for: Protective Effect of Nasal Colonisation with ∆cps/piaA and ∆cps/proABC Streptococcus pneumoniae Strains against Recolonisation and Invasive Infection
Source: Vaccines (Basel). 2021 Mar 15;9(3):261. doi: 10.3390/vaccines9030261 (PMC8000150; doi:10.3390/vaccines9030261)
Supplement: Supplementary file 1 [file vaccines-09-00261-s001.zip]

Archive with 4 entries (3 files):
- Suppl Material/
- Suppl Material/Suppl Table 1.docx
- Suppl Material/Suppl Table 2.docx
- Suppl Material/Suppl Table 3.xlsx
