# Supplementary material for: Protective Effect of Nasal Colonisation with ∆cps/piaA and ∆cps/proABC Streptococcus pneumoniae Strains against Recolonisation and Invasive Infection
Source: Vaccines (Basel). 2021 Mar 15;9(3):261. doi: 10.3390/vaccines9030261 (PMC8000150; doi:10.3390/vaccines9030261)
Supplement: Supplementary file 1 [file vaccines-09-00261-s001.zip › Suppl Material/Suppl Table 3.xlsx]

## Sheet: Sheet1
Supplementary Table 3: protein array whole dataset
IgG levels against the 254 proteins present in the pneumococcus array have been measured for individual mice sera and reported as median fluorescence intensity (MFI). Average values for each antigen have been calculated and reported in the light green columns (avg).
		6B						∆cps/psaA						∆cps/proABC						Uncolonised
	Protein ID	Mouse 1	Mouse 2	Mouse 3	Mouse 4	Mouse 5	Avg	Mouse 1	Mouse 2	Mouse 3	Mouse 4	Mouse 5	Avg	Mouse 1	Mouse 2	Mouse 3	Mouse 4	Mouse 5	Avg	Mouse 1	Mouse 2	Mouse 3	Mouse 4	Mouse 5	Avg
1	SP_1732	48283.5	44003.8	53039.9	18051.6	52541	43183.9	442.75	13137.8	2909	1426	7061.62	4995.43	8331.12	10993.2	53868.6	54173.8	53841.2	36241.6	682	492.5	172.125	448.125	0	358.95
2	SP_1518	38275.5	49388.8	44925.9	29879.6	52386	42971.2	10483.8	30972.8	7698	2528	970.625	10530.6	483.125	10662.2	36772.6	53981.8	16758.2	23731.6	827	0	0	0	0	165.4
3	SP_1650	28360.5	45786.8	50149.9	39078.6	48955	42466.2	0	0	0	0	0	0	0	26666.2	340.625	15536.8	219.25	8552.58	0	0	0	0	0	0
4	SP_1174	47062.5	41405.8	32704.9	20358.6	50996	38505.6	0	390.75	149	44	0	116.75	0	160.25	0	0	0	32.05	0	0	79.125	0	0	15.825
5	SP_0648c	2210.5	50615.8	22614.9	16692.6	51381	28703	472.75	1629.75	1216	1306	704.625	1065.83	288.125	1472.25	1127.62	1641.75	1132.25	1132.4	1735	1735.5	1118.12	662.125	688.25	1187.8
6	SP_0107	1819.5	0	52783.9	12166.6	51957	23745.4	0	0	0	0	0	0	0	0	38.625	0	0	7.725	1592	0	0	0	0	318.4
7	SP_2216	4845.5	0	1646.88	143.625	53223	11971.8	0	0	193	154	0	69.4	0	0	170.625	62.75	45.25	55.725	157	0	0	0	0	31.4
8	SP_0368c	3950.5	890.75	1015.88	462.625	45512	10366.4	0	0	137	0	0	27.4	0	0	53.625	0	0	10.725	0	0	0	0	25.25	5.05
9	SP_0057b	0	1430.75	0	0	45927	9471.55	0	0	0	0	0	0	0	0	0	0	0	0	0	0	0	0	0	0
10	SP_1128	336.5	0	26108.9	11634.6	3949	8405.8	0	0	0	0	0	0	0	6038.25	4.625	9218.75	1158.25	3283.97	260	0	0	0	0	52
11	SP_1527	1487.5	12692.8	2983.88	2233.62	19853	7850.15	0	201.75	256	433	0	178.15	0	0	75.625	227.75	0	60.675	1827	0	0	120.125	0	389.425
12	SP_0648a	1694.5	17478.8	1071.88	2250.62	8394	6177.95	150.75	428.75	610	622	285.625	419.425	95.125	509.25	517.625	972.75	317.25	482.4	43	45.5	458.125	0	130.25	135.375
13	SP_2012	0	0	12435.9	12285.6	843	5112.9	0	0	4521	350	0	974.2	0	0	126.625	639.75	31.25	159.525	0	0	0	0	0	0
14	SP_0453	0	0	776.875	3011.62	21616	5080.9	0	16329.8	1478	982	231.625	3804.28	0	0	695.625	484.75	495.25	335.125	1062	660.5	0	365.125	0	417.525
15	pspA-TIGR4	0	4735.75	6791.88	4544.62	5979	4410.25	0	5888.75	61	281	0	1246.15	7615.12	4896.25	0	16795.8	2570.25	6375.48	0	0	0	0	0	0
16	SP_2218	3418.5	204.75	6868.88	205.625	9310	4001.55	0	1080.75	1372	813	386.625	730.475	0	216.25	2249.62	6187.75	2701.25	2270.97	951	960.5	681.125	547.125	62.25	640.4
17	SP_0878	3707.5	2628.75	4738.88	3371.62	4698	3828.95	3338.75	3699.75	4210	3263	2789.62	3460.22	3317.12	3020.25	3876.62	3230.75	3185.25	3326	5267	4766.5	4460.12	4638.12	2880.25	4402.4
18	SP_1890	1390.5	8262.75	2993.88	1165.62	4200	3602.55	1454.75	1752.75	2497	1992	1410.62	1821.42	1185.12	1184.25	2068.62	1649.75	1306.25	1478.8	2830	2462.5	2877.12	2051.12	2087.25	2461.6
19	SP_1012	2642.5	2713.75	3964.88	2390.62	5819	3506.15	2092.75	3160.75	3503	2888	2192.62	2767.43	2439.12	2476.25	3141.62	3536.75	2508.25	2820.4	4152	4050.5	3615.12	3388.12	2471.25	3535.4
20	SP_2169	0	2471.75	600.875	0	14412	3496.93	0	327.75	4	603	0	186.95	0	349.25	115.625	433.75	0	179.725	0	0	0	0	0	0
21	SP_0498b	171.5	0	552.875	134.625	16324	3436.6	0	165.75	226	810	0	240.35	0	0	0	160.75	0	32.15	787	351.5	176.125	382.125	0	339.35
22	SP_1479	1690.5	0	2783.88	2488.62	9534	3299.4	1340.75	1338.75	1758	1432	1299.62	1433.83	1201.12	1167.25	2161.62	1712.75	1295.25	1507.6	1770	764.5	1225.12	1187.12	963.25	1182
23	SP_0049	2150.5	1539.75	3521.88	1685.62	4366	2652.75	2143.75	2506.75	3237	2407	2319.62	2522.82	1845.12	1949.25	2255.62	2450.75	1734.25	2047	3281	2607.5	2820.12	2483.12	2423.25	2723
24	SP_2239	6050.5	0	0	0	6400	2490.1	0	0	0	0	0	0	0	0	0	0	4205.25	841.05	0	0	0	0	0	0
25	SP_0547	1820.5	1030.75	2864.88	2017.62	4489	2444.55	1573.75	2619.75	2827	2408	1672.62	2220.22	1344.12	1706.25	2256.62	2853.75	1799.25	1992	2681	2765.5	2436.12	2661.12	1876.25	2484
26	SP_1804	2550.5	0	3763.88	2409.62	3361	2417	0	0	0	0	0	0	0	0	757.625	0	0	151.525	0	0	0	0	0	0
27	SP_1802	172.5	0	3819.88	1722.62	5804	2303.8	719.75	2366.75	2404	2505	1368.62	1872.83	1067.12	1638.25	2615.62	2610.75	2331.25	2052.6	2709	2629.5	2041.12	2569.12	1209.25	2231.6
28	SP_2096	938.5	2951.75	2226.88	490.625	3742	2069.95	371.75	980.75	1530	868	728.625	895.825	95.125	333.25	945.625	1440.75	503.25	663.6	2629	1478.5	1283.12	1580.12	842.25	1562.6
29	SP_0641c	2113.5	0	36.875	128.625	7912	2038.2	0	0	93	81	0	34.8	0	0	0	0	0	0	476	0	0	0	0	95.2
30	SP_1572	66.5	0	2758.88	3681.62	3566	2014.6	0	6565.75	382	264	0	1442.35	0	333.25	0	67.75	0	80.2	0	0	0	0	0	0
31	SP_1226	1464.5	0	2776.88	1178.62	4125	1909	1242.75	1495.75	2201	1593	1594.62	1625.42	929.125	686.25	1528.62	1864.75	1405.25	1282.8	2216	789.5	1585.12	1395.12	1244.25	1446
32	SP_1213	594.5	2058.75	2215.88	583.625	4079	1906.35	694.75	402.75	2535	575	939.625	1029.42	296.125	0	1288.62	236.75	1029.25	570.15	1652	669.5	780.125	1067.12	687.25	971.2
33	SP_2170	1257.5	1587.75	2242.88	1053.62	3073	1842.95	840.75	1399.75	1763	1660	881.625	1309.03	739.125	492.25	1491.62	1366.75	875.25	993	2309	1587.5	1331.12	1523.12	689.25	1488
34	SP_1981	0	0	6030.88	16.625	3083	1826.1	0	110.75	658	576	360.625	341.075	0	0	978.625	415.75	678.25	414.525	7097	735.5	75.125	913.125	222.25	1808.6
35	SP_0981	0.5	0	5093.88	0	3922	1803.28	0	318.75	0	164	0	96.55	0	751.25	991.625	11185.8	2496.25	3084.97	0	0	0	0	0	0
36	SP_2110	1172.5	1261.75	2268.88	1235.62	2978	1783.35	816.75	1451.75	1990	1742	1072.62	1414.62	754.125	901.25	1374.62	1570.75	926.25	1105.4	2822	2049.5	1749.12	1765.12	992.25	1875.6
37	SP_2085	1383.5	251.75	2448.88	1426.62	3105	1723.15	1109.75	1557.75	2009	1848	1115.62	1528.03	747.125	783.25	1198.62	1950.75	695.25	1075	2408	1530.5	1708.12	1939.12	1297.25	1776.6
38	SP_1067	1114.5	19.75	2164.88	1253.62	3714	1653.35	1062.75	1775.75	2069	2206	1420.62	1706.83	988.125	980.25	1725.62	2112.75	1363.25	1434	3005	1267.5	1796.12	1850.12	1418.25	1867.4
39	SP_1033	1662.5	0	1999.88	1645.62	2884	1638.4	1740.75	1906.75	2559	2060	1663.62	1986.03	1984.12	1318.25	2279.62	1734.75	2060.25	1875.4	2505	1755.5	2151.12	2063.12	1524.25	1999.8
40	SP_1891	102.5	485.75	2965.88	296.625	4240	1618.15	0	0	0	0	0	0	0	0	0	0	0	0	68	0	0	0	0	13.6
41	SP_0568	1200.5	0	1999.88	1103.62	3786	1618	1055.75	1675.75	2104	1414	1219.62	1493.83	1066.12	917.25	1767.62	1626.75	1320.25	1339.6	1865	2077.5	2196.12	1365.12	1230.25	1746.8
42	SP_0928	748.5	0	1925.88	692.625	4333	1540	0	808.75	628	682	174.625	458.675	0	195.25	435.625	1163.75	0	358.925	654	340.5	0	732.125	0	345.325
43	SP_1893	938.5	0	2009.88	1131.62	3605	1537	864.75	1382.75	1835	1512	1132.62	1345.42	704.125	626.25	1543.62	1607.75	1180.25	1132.4	2240	1434.5	1811.12	1192.12	869.25	1509.4
44	SP_1411	840.5	0	2316.88	1027.62	3458	1528.6	684.75	862.75	1286	1401	917.625	1030.42	376.125	415.25	952.625	1294.75	774.25	762.6	2388	945.5	862.125	930.125	531.25	1131.4
45	SP_0858	930.5	0	2572.88	1249.62	2835	1517.6	814.75	1207.75	2064	1781	1172.62	1408.03	1085.12	620.25	2187.62	1958.75	1570.25	1484.4	1942	1282.5	1350.12	1566.12	1232.25	1474.6
46	SP_0159	1064.5	731.75	1923.88	901.625	2821	1488.55	983.75	1204.75	1730	1105	903.625	1185.42	807.125	236.25	1564.62	986.75	759.25	870.8	2581	1663.5	1197.12	1065.12	1186.25	1538.6
47	SP_0374	0	0	0	0	7397	1479.4	0	0	377	583	155.625	223.125	0	0	235.625	365.75	0	120.275	398	0	0	202.125	0	120.025
48	SP_1689	1036.5	225.75	1806.88	1498.62	2787	1470.95	1187.75	1341.75	1900	1847	1548.62	1565.03	942.125	831.25	1908.62	1917.75	1420.25	1404	1500	1064.5	1404.12	1608.12	1171.25	1349.6
49	SP_0045b	328.5	0	2144.88	576.625	4045	1419	18.75	609.75	581	676	287.625	434.625	0	237.25	584.625	900.75	564.25	457.375	1348	855.5	296.125	392.125	200.25	618.4
50	SP_0807	1160.5	0	1745.88	752.625	3247	1381.2	790.75	883.75	1524	1207	786.625	1038.42	264.125	299.25	937.625	1050.75	506.25	611.6	2188	466.5	1311.12	743.125	655.25	1072.8
51	SP_1677	753.5	0	1985.88	1302.62	2773	1363	509.75	1087.75	1454	1653	823.625	1105.62	526.125	679.25	1005.62	1699.75	714.25	925	1031	839.5	992.125	983.125	695.25	908.2
52	SP_0638	954.5	0	1870.88	590.625	3360	1355.2	426.75	623.75	1031	888	638.625	721.625	0	234.25	0	844.75	0	215.8	1785	685.5	93.125	590.125	282.25	687.2
53	SP_0585	1037.5	0	1390.88	1169.62	3127	1345	1052.75	1261.75	1667	1395	1062.62	1287.83	1092.12	711.25	1691.62	1487.75	1128.25	1222.2	1242	1118.5	1033.12	1232.12	730.25	1071.2
54	SP_1152a	134.5	0	4774.88	117.625	1485	1302.4	264.75	244.75	581	553	350.625	398.825	0	0	589.625	443.75	267.25	260.125	0	0	232.125	412.125	0	128.85
55	SP_1870	659.5	0	1424.88	1385.62	2458	1185.6	782.75	1128.75	1619	1579	1089.62	1239.83	514.125	502.25	1345.62	1450.75	876.25	937.8	1593	826.5	495.125	1388.12	440.25	948.6
56	SP_1945	0	845.75	3217.88	1724.62	24	1162.45	1807.75	2681.75	2839	2361	2365.62	2411.03	1552.12	1421.25	2718.62	2452.75	2046.25	2038.2	1268	2962.5	0	2447.12	0	1335.53
57	SP_0149	0	292.75	268.875	2228.62	2994	1156.85	0	0	0	0	0	0	0	0	0	0	0	0	0	0	0	0	0	0
58	SP_0366	434.5	2098.75	0	0	3068	1120.25	0	0	0	0	0	0	0	0	0	0	0	0	0	0	0	0	0	0
59	SP_1560	0	0	3805.88	0	1795	1120.17	0	0	0	0	0	0	0	0	0	0	0	0	548	0	0	0	0	109.6
60	SP_0498a	444.5	0	1306.88	281.625	3494	1105.4	313.75	516.75	1127	703	386.625	609.425	348.125	0	804.625	409.75	419.25	396.35	990	493.5	796.125	511.125	325.25	623.2
61	SP_1223	650.5	0	1355.88	430.625	3043	1096	343.75	945.75	882	1110	752.625	806.825	57.125	267.25	726.625	924.75	573.25	509.8	3297	279.5	354.125	1024.12	616.25	1114.2
62	SP_0288	457.5	0	1523.88	299.625	2997	1055.6	636.75	687.75	1180	972	606.625	816.625	650.125	26.25	1343.62	766.75	777.25	712.8	1868	274.5	185.125	625.125	430.25	676.6
63	SP_0987	419.5	0	1179.88	296.625	3289	1037	143.75	389.75	1115	722	493.625	572.825	173.125	0	1160.62	642.75	584.25	512.15	2285	336.5	572.125	308.125	548.25	810
64	SP_1978	643.5	0	1356.88	362.625	2663	1005.2	342.75	653.75	1197	555	601.625	670.025	375.125	0	853.625	414.75	689.25	466.55	1489	638.5	768.125	194.125	273.25	672.6
65	SP_1871	609.5	0	1320.88	650.625	2420	1000.2	465.75	850.75	1115	814	714.625	792.025	136.125	60.25	1157.62	1042.75	919.25	663.2	1216	605.5	980.125	770.125	589.25	832.2
66	SP_0873	762.5	0	1287.88	877.625	2043	994.2	1168.75	974.75	1597	1324	1148.62	1242.62	899.125	404.25	1363.62	1095.75	1050.25	962.6	1590	709.5	1039.12	653.125	669.25	932.2
67	SP_0097	471.5	0	1507.88	513.625	2457	990	367.75	733.75	1014	781	510.625	681.425	291.125	81.25	892.625	780.75	531.25	515.4	777	431.5	164.125	724.125	42.25	427.8
68	SP_1368	441.5	0	1680.88	327.625	2343	958.6	165.75	611.75	784	725	376.625	532.625	144.125	0	774.625	703.75	714.25	467.35	1610	341.5	688.125	709.125	350.25	739.8
69	SP_1412	582.5	0	1079.88	1167.62	1857	937.4	719.75	637.75	1169	1025	888.625	888.025	0	322.25	260.625	1181.75	0	352.925	556	607.5	635.125	1095.12	105.25	599.8
70	SP_1649	754.5	0	1223.88	668.625	1930	915.4	571.75	929.75	1347	1121	573.625	908.625	607.125	366.25	706.625	869.75	515.25	613	1255	579.5	1001.12	537.125	390.25	752.6
71	SP_1946	821.5	0	1609.88	363.625	1718	902.6	592.75	720.75	1171	898	311.625	738.825	137.125	0	724.625	336.75	156.25	270.95	2024	1176.5	1048.12	1218.12	689.25	1231.2
72	SP_0368a	0	2658.75	0	985.625	840	896.875	0	0	0	388	0	77.6	0	3.25	0	0	0	0.65	0	0	0	0	0	0
73	SP_1625	348.5	0	1235.88	285.625	2578	889.6	179.75	622.75	1106	635	480.625	604.825	157.125	0	644.625	617.75	304.25	344.75	783	368.5	604.125	495.125	204.25	491
74	SP_2143	726.5	0	1144.88	574.625	1913	871.8	346.75	1246.75	1161	1060	695.625	902.025	218.125	485.25	963.625	733.75	912.25	662.6	1406	1107.5	1327.12	617.125	715.25	1034.6
75	SP_2029	45.5	0	2460.88	0	1852	871.675	0	0	214	400	0	122.8	0	0	527.625	227.75	203.25	191.725	1410	0	0	425.125	51.25	377.275
76	SP_1626	157.5	0	1089.88	123.625	2913	856.8	0	608.75	679	646	129.625	412.675	0	0	892.625	794.75	196.25	376.725	2509	0	240.125	700.125	75.25	704.9
77	SP_2219	715.5	0	1279.88	584.625	1694	854.8	554.75	807.75	1263	1311	504.625	888.225	455.125	198.25	964.625	693.75	391.25	540.6	1773	1100.5	989.125	997.125	518.25	1075.6
78	SP_0749	0	0	3338.88	0	891	845.975	0	0	0	151	0	30.2	0	0	0	0	0	0	1401	0	0	0	0	280.2
79	SP_0704	722.5	0	1030.88	347.625	2020	824.2	298.75	351.75	755	565	424.625	479.025	154.125	0	615.625	268.75	278.25	263.35	705	487.5	0	268.125	432.25	378.575
80	SP_0641a	293.5	0	499.875	216.625	3072	816.4	19.75	207.75	2851	567	230.625	775.225	9.125	0	385.625	304.75	258.25	191.55	244	0	240.125	0	0	96.825
81	SP_1034	374.5	0	603.875	745.625	2348	814.4	0	1802.75	703	1842	0	869.55	389.125	1515.25	757.625	1742.75	497.25	980.4	1196	1120.5	923.125	1023.12	606.25	973.8
82	SP_0043	531.5	201.75	930.875	336.625	1998	799.75	402.75	684.75	887	1015	483.625	694.625	260.125	216.25	853.625	731.75	393.25	491	1672	146.5	138.125	476.125	183.25	523.2
83	SP_1604	0	0	0	0	3985	797	0	0	0	0	0	0	0	0	0	0	0	0	0	0	0	0	0	0
84	SP_1852	0	0	911.875	182.625	2769	772.7	0	337.75	401	501	63.625	260.675	0	303.25	166.625	432.75	92.25	198.975	259	0	322.125	0	0	116.225
85	SP_2109	38.5	0	2999.88	239.625	429	741.4	0	438.75	922	829	559.625	549.875	0	0	762.625	780.75	515.25	411.725	2006	509.5	562.125	830.125	537.25	889
86	SP_1683	1887.5	0	286.875	0	1428	720.475	0	0	0	150	0	30	0	0	0	0	0	0	251	0	0	0	0	50.2
87	SP_0647	588.5	0	870.875	363.625	1712	707	340.75	691.75	1051	846	417.625	669.425	426.125	164.25	598.625	739.75	443.25	474.4	932	669.5	836.125	451.125	91.25	596
88	SP_0045a	292.5	0	734.875	225.625	2142	679	188.75	651.75	791	505	437.625	514.825	0	0.25	571.625	611.75	271.25	290.975	409	635.5	178.125	750.125	92.25	413
89	SP_0282	237.5	0	1283.88	64.625	1754	668	0	192.75	200	530	159.625	216.475	0	0	363.625	691.75	224.25	255.925	184	0	0	98.125	0	56.425
90	SP_1399	452.5	0	992.875	66.625	1800	662.4	7.75	141.75	679	406	216.625	290.225	4.125	0	641.625	676.75	316.25	327.75	1470	61.5	0	241.125	151.25	384.775
91	SP_1889	0	0	1205.88	0	2104	661.975	0	42.75	365	506	0	182.75	0	0	105.625	340.75	0	89.275	1590	0	0	59.125	248.25	379.475
92	SP_0324	553.5	0	828.875	182.625	1737	660.4	0	228.75	418	572	11.625	246.075	0	0	269.625	238.75	0	101.675	1675	16.5	219.125	1428.12	0	667.75
93	SP_1111	238.5	0	822.875	120.625	1980	632.4	0	0	597	488	189.625	254.925	105.125	0	543.625	274.75	168.25	218.35	1658	535.5	0	311.125	101.25	521.175
94	SP_1808	154.5	0	526.875	188.625	2284	630.8	243.75	582.75	745	805	540.625	583.425	0	0	495.625	442.75	233.25	234.325	887	334.5	68.125	530.125	192.25	402.4
95	SP_1882	309.5	0	733.875	607.625	1213	572.8	238.75	734.75	446	1119	207.625	549.225	0	98.25	380.625	1077.75	88.25	328.975	1266	93.5	20.125	354.125	7.25	348.2
96	SP_2102	0	0	281.875	0	2570	570.375	0	49.75	584	567	0	240.15	0	0	622.625	122.75	39.25	156.925	688	511.5	0	175.125	0	274.925
97	SP_1081	360.5	0	0	20.625	2428	561.825	68.75	428.75	551	504	164.625	343.425	42.125	129.25	211.625	434.75	109.25	185.4	32	60.5	196.125	0	0	57.725
98	SP_0283	0	0	141.875	51.625	2577	554.1	0	245.75	253	588	0	217.35	0	0	153.625	590.75	34.25	155.725	113	82.5	0	303.125	0	99.725
99	SP_2016	346.5	0	778.875	175.625	1433	546.8	75.75	278.75	535	463	322.625	335.025	0	0	402.625	721.75	410.25	306.925	544	0	0	192.125	18.25	150.875
100	SP_0894	218.5	0	933.875	150.625	1389	538.4	76.75	197.75	564	800	148.625	357.425	28.125	0	467.625	500.75	277.25	254.75	546	72.5	223.125	0	102.25	188.775
101	SP_0369	0	0	0	0	2691	538.2	0	0	0	0	0	0	0	0	0	0	0	0	0	0	0	0	0	0
102	SP_1388	479.5	0	629.875	437.625	1136	536.6	149.75	570.75	783	680	432.625	523.225	84.125	210.25	383.625	458.75	365.25	300.4	442	200.5	601.125	290.125	173.25	341.4
103	SP_2086	0	0	982.875	313.625	1314	522.1	167.75	307.75	628	1104	184.625	478.425	24.125	0	515.625	759.75	356.25	331.15	0	725.5	0	518.125	0	248.725
104	SP_0230	390.5	0	1747.88	441.625	0	516	427.75	646.75	1363	1310	741.625	897.825	146.125	340.25	686.625	970.75	424.25	513.6	2137	979.5	1038.12	648.125	0	960.55
105	SP_0148	515.5	0	1126.88	0	899	508.275	0	0	0	0	0	0	0	0	0	0	0	0	0	0	0	0	0	0
106	SP_0690	0	0	288.875	0	2145	486.775	0	143.75	300	720	158.625	264.475	0	0	200.625	220.75	0	84.275	192	484.5	486.125	1183.12	301.25	529.4
107	SP_1821	0	0	985.875	0	1353	467.775	0	10.75	474	505	12.625	200.475	0	0	0	427.75	0	85.55	1597	552.5	227.125	0	0	475.325
108	SP_0274a	293.5	0	490.875	2.625	1463	450	0	99.75	349	337	59.625	169.075	0	0	337.625	18.75	73.25	85.925	572	0	111.125	0	0	136.625
109	SP_2034	0	0	267.875	178.625	1772	443.7	0	442.75	431	536	53.625	292.675	227.125	492.25	472.625	869.75	299.25	472.2	0	271.5	273.125	564.125	0	221.75
110	SP_0084	148.5	0	529.875	104.625	1424	441.4	44.75	0	173	328	125.625	134.275	56.125	0	278.625	249.75	42.25	125.35	117	0	0	0	0	23.4
111	SP_2121	103.5	0	606.875	0	1461	434.275	157.75	224.75	605	322	215.625	305.025	0	0	402.625	323.75	389.25	223.125	1158	200.5	355.125	16.125	0	345.95
112	SP_1714	0	0	654.875	0	1445	419.975	0	261.75	164	737	0	232.55	0	0	325.625	1808.75	14.25	429.725	1860	186.5	61.125	159.125	328.25	519
113	SP_0090	0	0	631.875	0	1335	393.375	0	0	123	47	0	34	0	0	130.625	0	0	26.125	619	0	0	0	0	123.8
114	SP_1389	0	0	760.875	0	1047	361.575	0	0	0	0	0	0	0	0	0	2.75	0	0.55	1234	0	0	0	0	246.8
115	SP_1954	315.5	0	570.875	0	880	353.275	0	0	30	561	0	118.2	0	0	0	34.75	0	6.95	2222	269.5	85.125	262.125	197.25	607.2
116	SP_1219	15.5	0	429.875	122.625	1186	350.8	0	372.75	583	1131	0	417.35	0	336.25	486.625	823.75	8.25	330.975	366	806.5	172.125	823.125	0	433.55
117	SP_0058	117.5	0	341.875	54.625	1224	347.6	0	0	0	23	0	4.6	0	0	316.625	0	0	63.325	276	0	0	0	0	55.2
118	SP_1002	0	0	0	0	1729	345.8	0	0	0	284	0	56.8	0	0	17.625	657.75	0	135.075	0	0	0	182.125	0	36.425
119	SP_1888	0	0	0	734.625	981	343.125	0	786.75	205	131	31.625	230.875	0	0	296.625	0	46.25	68.575	715	269.5	0	400.125	0	276.925
120	SP_0641b	0	0	95.875	0	1610	341.175	0	0	0	0	0	0	0	0	0	0	0	0	0	0	0	0	0	0
121	SP_0751	22.5	0	244.875	0	1409	335.275	100.75	0	348	322	0	154.15	70.125	0	514.625	38.75	270.25	178.75	1442	0	0	0	0	288.4
122	SP_0057a	0	0	0	0	1668	333.6	0	0	0	0	0	0	0	0	0	0	0	0	0	0	0	0	0	0
123	SP_1398	0	0	1290.88	373.625	0	332.9	0	332.75	858	1219	414.625	564.875	0	54.25	511.625	1117.75	380.25	412.775	596	1131.5	0	754.125	0	496.325
124	SP_1887	0	0	383.875	0	1179	312.575	0	0	0	232	0	46.4	0	0	0	0	0	0	1478	0	0	0	0	295.6
125	SP_1400	0	0	0	1468.62	0	293.725	0	0	0	0	0	0	0	0	0	0	0	0	0	0	0	0	0	0
126	SP_1394	0	0	0	0	1422	284.4	0	0	0	0	0	0	0	0	0	0	0	0	463	0	0	0	0	92.6
127	SP_0616	197.5	0	94.875	313.625	783	277.8	0	74.75	144	389	42.625	130.075	0	0	133.625	445.75	304.25	176.725	212	0	0	246.125	0	91.625
128	SP_1786	0	0	435.875	0	947	276.575	0	0	0	32	0	6.4	0	0	0	0	0	0	857	0	0	0	0	171.4
129	SP_1680	0	0	0	0	1365	273	0	0	0	0	0	0	0	0	28.625	0	115.25	28.775	745	0	0	101.125	0	169.225
130	SP_0446	0	0	978.875	378.625	0	271.5	0	64.75	475	1031	251.625	364.475	107.125	0	521.625	598.75	467.25	338.95	2057	744.5	0	651.125	249.25	740.375
131	SP_0409	0	0	443.875	91.625	810	269.1	0	27.75	218	226	0	94.35	0	0	326.625	0	0	65.325	363	0	0	46.125	0	81.825
132	pspA-10071-4#59	0	0	0	0	1333	266.6	0	0	82	108	0	38	0	0	0	87.75	0	17.55	286	0	0	48.125	0	66.825
133	SP_0027	0	0	0	0	1327	265.4	0	0	0	159	0	31.8	0	0	0	0	0	0	137	0	0	0	0	27.4
134	SP_1521	0	0	0	0	1322	264.4	0	0	295	222	163.625	136.125	0	0	182.625	80.75	92.25	71.125	0	0	0	0	0	0
135	SP_1999	82.5	0	388.875	0	850	264.275	0	0	110	336	0	89.2	4.125	0	184.625	0	0	37.75	626	211.5	136.125	0	69.25	208.575
136	SP_1923	0	0	134.875	146.625	1000	256.3	128.75	1101.75	564	1025	175.625	599.025	0	0	115.625	188.75	0	60.875	324	297.5	507.125	109.125	0	247.55
137	SP_1472	93.5	0	135.875	0	1051	256.075	0	0	61	152	0	42.6	0	0	2.625	0	0	0.525	1176	0	0	3.125	0	235.825
138	SP_2236	0	0	1022.88	224.625	0	249.5	0	216.75	723	671	277.625	377.675	0	0	594.625	460.75	178.25	246.725	1373	579.5	0	586.125	153.25	538.375
139	SP_0872	0	0	287.875	0	936	244.775	0	0	0	270	0	54	0	0	0	0	0	0	0	163.5	0	0	0	32.7
140	SP_1731	0	0	0	0	1204	240.8	0	0	0	25	0	5	0	0	0	0	0	0	0	0	0	0	0	0
141	SP_0047	0	0	0	0	1197	239.4	64.75	20.75	166	256	0	101.5	34.125	0	0	0	11.25	9.075	0	0	134.125	0	0	26.825
142	SP_1872	159.5	0	182.875	0	850	238.475	0	0	0	374	0	74.8	0	0	0	0	0	0	1037	0	0	0	0	207.4
143	SP_1041	158.5	0	271.875	38.625	690	231.8	0	0	62	196	0	51.6	0	0	0	0	0	0	755	0	0	0	0	151
144	SP_0423	0	0	332.875	0	824	231.375	0	418.75	140	215	0	154.75	0	0	339.625	223.75	0	112.675	0	0	0	0	0	0
145	SP_0092	0	0	0	0	1114	222.8	0	0	0	13	0	2.6	0	0	0	0	0	0	0	0	0	0	0	0
146	SP_0719	0	0	0	0	1084	216.8	0	55.75	0	128	0	36.75	0	0	0	0	0	0	944	0	0	0	0	188.8
147	SP_0268a	0	0	402.875	0	654	211.375	0	0	372	237	0	121.8	0	0	33.625	2960.75	288.25	656.525	598	0	0	444.125	0	208.425
148	SP_0859	0	0	292.875	166.625	595	210.9	0	300.75	280	690	0	254.15	0	0	53.625	404.75	0	91.675	1113	192.5	230.125	283.125	0	363.75
149	SP_1854	0	0	125.875	0	857	196.575	83.75	323.75	597	740	208.625	390.625	0	190.25	0	467.75	0	131.6	707	185.5	561.125	58.125	188.25	340
150	SP_0799	72.5	0	0	177.625	715	193.025	47.75	356.75	348	661	24.625	287.625	0	0	0	456.75	0	91.35	0	0	0	186.125	0	37.225
151	SP_0746	171.5	0	68.875	0	703	188.675	0	0.75	155	97	0	50.55	0	0	0	0	0	0	406	0	0	0	0	81.2
152	SP_2228	0	0	499.875	76.625	341	183.5	0	113.75	160	300	0	114.75	153.125	0	0	78.75	0	46.375	133	0	69.125	0	0	40.425
153	pspC-D39	0	0	0	0	915	183	0	0	0	155	0	31	0	0	0	0	0	0	0	0	0	0	0	0
154	SP_0095	0	0	0	0	875	175	0	0	0	137	0	27.4	0	0	0	0	0	0	0	0	0	0	0	0
155	SP_2112	0	0	46.875	0	822	173.775	0	0	0	0	0	0	0	0	0	0	0	0	1161	0	0	107.125	0	253.625
156	SP_1247b	0	0	129.875	0	735	172.975	0	0	343	346	0	137.8	0	0	111.625	0	0	22.325	433	0	0	0	0	86.6
157	SP_1084	0	0	0	0	843	168.6	0	0	0	0	0	0	0	0	0	0	0	0	0	0	0	0	0	0
158	SP_1363	0	0	29.875	0	801	166.175	0	0	0	241	0	48.2	0	0	0	0	0	0	107	0	0	0	0	21.4
159	SP_0422	0	0	0	0	780	156	0	0	0	0	0	0	0	0	0	0	0	0	0	0	0	0	0	0
160	SP_1937	0	0	52.875	0	717	153.975	0	0	0	179	0	35.8	0	0	0	0	0	0	0	0	0	0	0	0
161	SP_1502	0	0	0	0	767	153.4	0	0	0	0	0	0	0	0	0	0	0	0	516	0	0	0	0	103.2
162	SP_2052	0	0	14.875	0	739	150.775	0	0	0	303	0	60.6	0	0	0	0	0	0	765	0	0	0	0	153
163	SP_0198	0	0	0	0	752	150.4	0	0	0	0	0	0	0	0	0	0	0	0	725	0	0	0	0	145
164	SP_0860	0	0	249.875	0	456	141.175	0	0	0	128	13.625	28.325	0	0	0	161.75	51.25	42.6	0	0	0	0	0	0
165	SP_1247a	0	0	628.875	0	58	137.375	0	0	23	0	0	4.6	0	0	72.625	0	0	14.525	780	0	0	0	0	156
166	SP_1083	0	0	141.875	0	497	127.775	0	0	18	176	0	38.8	0	0	0	0	98.25	19.65	0	0	0	0	0	0
167	SP_0785	0	0	0	0	627	125.4	0	0	196	90	0	57.2	0	0	154.625	179.75	0	66.875	0	0	0	0	0	0
168	SP_1833	0	0	0	0	598	119.6	0	0	0	0	0	0	0	0	0	0	0	0	352	0	0	0	0	70.4
169	SP_0856	0	0	0	0	588	117.6	92.75	415.75	752	563	115.625	387.825	69.125	742.25	402.625	574.75	188.25	395.4	266	132.5	503.125	254.125	0	231.15
170	SP_0992	29.5	0	272.875	0	276	115.675	0	187.75	412	366	214.625	236.075	0	0	797.625	363.75	106.25	253.525	3134	0	612.125	0	0	749.225
171	SP_0285	0	0	0	0	563	112.6	65.75	0	400	0	0	93.15	0	0	110.625	0	60.25	34.175	306	0	0	0	0	61.2
172	pspC-TIGR4	0	0	0	0	533	106.6	0	0	0	0	0	0	0	0	0	0	0	0	790	0	0	0	0	158
173	SP_1025	0	0	10.875	0	520	106.175	0	0	151	0	0	30.2	0	0	149.625	252.75	0	80.475	0	0	0	0	0	0
174	SP_0766	290.5	0	0	0	216	101.3	0	0	0	0	0	0	0	0	0	0	0	0	0	0	0	0	0	0
175	SP_0054	0	0	0	0	484	96.8	0	0	0	68	0	13.6	0	0	0	0	0	0	0	0	0	0	0	0
176	pspC-10071-4#59	0	0	0	0	466	93.2	0	0	0	169	0	33.8	0	0	0	0	0	0	456	0	0	0	0	91.2
177	SP_1720	0	0	226.875	0	234	92.175	0	0	0	140	0	28	0	0	0	0	0	0	0	0	0	0	0	0
178	SP_2108	0	0	0	0	452	90.4	0	0	0	0	0	0	0	0	0	0	0	0	332	0	0	0	0	66.4
179	SP_0908	0	0	424.875	0	0	84.975	0	0	270	422	0	138.4	0	0	32.625	275.75	0	61.675	0	639.5	0	0	0	127.9
180	SP_1529	0	0	0	0	421	84.2	0	0	0	0	0	0	0	0	0	0	0	0	0	0	0	0	0	0
181	SP_1648	11.5	0	0	0	400	82.3	0	0	0	0	0	0	0	0	0	0	0	0	0	0	0	0	0	0
182	pspA-D39	0	0	0	0	406	81.2	0	0	0	0	0	0	0	0	0	0	0	0	42	0	0	0	0	8.4
183	SP_0284	0	0	0	0	384	76.8	0	0	0	0	0	0	0	0	0	0	0	0	0	0	0	0	0	0
184	SP_1584	0	0	0	0	380	76	0	0	0	396	0	79.2	0	0	0	131.75	0	26.35	0	0	0	0	0	0
185	SP_1045	0	0	0	0	377	75.4	0	0	0	417	0	83.4	0	0	43.625	57.75	0	20.275	0	0	0	281.125	0	56.225
186	SP_2084	0	0	0	0	357	71.4	0	0	0	315	0	63	0	0	0	0	0	0	160	0	0	0	0	32
187	SP_0450	70.5	0	54.875	0	227	70.475	0	0	0	16	0	3.2	0	0	0	0	0	0	172	0	0	0	0	34.4
188	SP_0447	0	0	0	0	292	58.4	0	117.75	0	519	0	127.35	0	191.25	0	527.75	0	143.8	0	78.5	74.125	0	0	30.525
189	SP_0091	0	0	0	0	281	56.2	0	0	0	274	0	54.8	0	0	8.625	0	0	1.725	369	0	270.125	0	0	127.825
190	SP_1996	0	0	91.875	0	184	55.175	0	0	0	0	0	0	0	0	168.625	634.75	0	160.675	0	0	0	0	0	0
191	SP_0771	0	0	0	0	267	53.4	0	0	0	0	0	0	0	0	0	0	0	0	541	0	0	0	0	108.2
192	SP_0927	0	0	14.875	0	237	50.375	0	0	0	0	0	0	0	0	154.625	0	0	30.925	252	0	0	0	0	50.4
193	SP_0932	0	0	0	0	251	50.2	0	0	0	211	0	42.2	0	0	0	103.75	0	20.75	0	0	0	0	0	0
194	SP_0730	0	0	0	0	248	49.6	0	0	0	120	0	24	0	0	19.625	9.75	0	5.875	0	0	0	0	0	0
195	SP_0848	0	0	0	84.625	163	49.525	0	0	0	154	0	30.8	0	0	0	0	0	0	0	0	0	0	0	0
196	SP_1489	0	0	0	0	238	47.6	0	0	0	0	0	0	0	0	0	0	0	0	0	0	0	0	0	0
197	SP_0762	0	0	0	0	231	46.2	0	0	0	111	0	22.2	0	0	33.625	0	0	6.725	0	0	0	0	0	0
198	SP_0930	0	0	0	0	220	44	0	0	0	0	0	0	0	0	0	0	0	0	0	0	0	0	0	0
199	SP_0729	0	0	0	0	163	32.6	0	0	0	9	0	1.8	0	0	0	0	0	0	0	0	0	0	0	0
200	SP_1545	0	0	0	0	163	32.6	0	0	0	0	0	0	0	0	0	0	0	0	0	0	0	0	0	0
201	SP_0648b	0	0	100.875	0	0	20.175	0	0	0	266	0	53.2	0	0	66.625	24.75	0	18.275	0	0	0	0	0	0
202	SP_1859	0	0	95.875	0	0	19.175	0	0	0	0	0	0	0	0	0	118.75	0	23.75	1074	0	0	0	0	214.8
203	SP_2223	0	0	90.875	0	0	18.175	0	0	0	0	0	0	0	0	0	0	0	0	0	0	0	0	0	0
204	SP_1688	0	0	0	0	79	15.8	0	0	0	120	0	24	0	0	0	0	0	0	627	0	0	0	0	125.4
205	SP_0920	0	0	0	0	75	15	0	0	0	0	0	0	0	0	0	0	0	0	0	0	0	0	0	0
206	SP_1035	0	0	0	0	72	14.4	0	0	0	154	0	30.8	0	0	0	0	0	0	380	0	0	0	0	76
207	SP_2188	0	0	0	0	51	10.2	0	0	0	0	40.625	8.125	0	0	160.625	61.75	204.25	85.325	0	0	0	0	0	0
208	SP_1906	0	0	0	0	46	9.2	0	0	0	42	0	8.4	0	0	0	0	0	0	0	0	0	0	0	0
209	SP_0150	42.5	0	0	0	0	8.5	0	0	0	67	0	13.4	0	0	0	0	0	0	0	0	0	0	0	0
210	SP_2063	0	0	0	0	41	8.2	0	0	0	0	0	0	0	0	0	0	0	0	1194	0	0	0	0	238.8
211	SP_1638	0	0	0	0	24	4.8	0	0	0	0	0	0	0	0	0	0	0	0	0	0	0	0	0	0
212	SP_1386	0	0	0	0	3	0.6	0	0	0	33	0	6.6	0	0	0	0	0	0	0	0	0	0	0	0
213	SP_0845	0	0	0	0	0	0	0	0	0	0	0	0	0	14.25	0	3532.75	0	709.4	0	0	0	0	0	0
214	SP_0368b	0	0	0	0	0	0	0	0	0	0	0	0	0	0	0	0	0	0	0	0	0	0	0	0
215	SP_1519	0	0	0	0	0	0	0	0	0	0	0	0	0	0	0	0	0	0	1195	0	0	0	20.25	243.05
216	SP_0659	0	0	0	0	0	0	0	0	0	0	0	0	0	0	0	0	0	0	625	0	0	0	0	125
217	SP_1152b	0	0	0	0	0	0	0	0	0	125	0	25	0	87.25	0	0	0	17.45	0	0	0	0	0	0
218	SP_0191	0	0	0	0	0	0	0	0	0	214	0	42.8	0	0	0	0	0	0	0	0	0	0	0	0
219	SP_1112	0	0	0	0	0	0	0	0	0	299	0	59.8	0	0	0	0	0	0	0	0	0	0	0	0
220	SP_1739	0	0	0	0	0	0	0	0	28	102	0	26	0	0	0	0	0	0	63	0	0	104.125	0	33.425
221	SP_1664	0	0	0	0	0	0	0	0	0	0	0	0	0	0	0	0	0	0	0	0	0	0	0	0
222	SP_2224	0	0	0	0	0	0	0	0	0	12	0	2.4	0	0	0	0	0	0	28	0	33.125	0	0	12.225
223	SP_2099	0	0	0	0	0	0	0	0	0	165	0	33	0	0	0	0	0	0	0	0	0	0	0	0
224	SP_0576	0	0	0	0	0	0	0	0	0	70	0	14	0	0	0	0	0	0	0	0	0	0	0	0
225	SP_0877	0	0	0	0	0	0	0	0	0	30	0	6	0	0	0	0	0	0	0	0	0	0	0	0
226	SP_1903	0	0	0	0	0	0	0	0	0	0	0	0	0	0	0	0	0	0	0	0	0	0	0	0
227	SP_1266	0	0	0	0	0	0	0	0	0	0	0	0	0	0	0	0	0	0	0	0	0	0	0	0
228	SP_1533	0	0	0	0	0	0	0	0	0	0	0	0	0	0	0	0	0	0	0	0	0	0	0	0
229	SP_1522	0	0	0	0	0	0	0	0	0	0	0	0	0	0	0	0	0	0	0	0	0	0	0	0
230	SP_1558	0	0	0	0	0	0	0	0	0	0	0	0	0	0	0	0	0	0	0	0	0	0	0	0
231	SP_0629	0	0	0	0	0	0	0	0	0	0	0	0	0	0	0	0	0	0	0	0	0	0	0	0
232	SP_0517	0	0	0	0	0	0	0	0	0	0	0	0	0	0	0	0	0	0	0	0	0	0	0	0
233	SP_1500	0	0	0	0	0	0	0	0	0	0	0	0	0	0	0	0	0	0	0	0	0	0	0	0
234	SP_2171	0	0	0	0	0	0	0	0	0	0	0	0	0	0	0	0	0	0	0	0	0	0	0	0
235	SP_1942	0	0	0	0	0	0	0	0	0	0	0	0	0	0	0	0	0	0	0	0	0	0	0	0
236	SP_1032	0	0	0	0	0	0	0	0	0	0	0	0	0	0	0	0	0	0	0	0	0	0	0	0
237	SP_2174	0	0	0	0	0	0	0	0	0	0	0	0	0	0	0	0	0	0	0	0	0	0	0	0
238	SP_1116	0	0	0	0	0	0	0	0	0	0	0	0	0	0	0	0	0	0	0	0	0	0	0	0
239	SP_1583	0	0	0	0	0	0	0	0	0	0	0	0	0	0	0	0	0	0	0	0	0	0	0	0
240	SP_0744	0	0	0	0	0	0	0	0	0	0	0	0	0	0	0	0	0	0	0	0	0	0	0	0
241	SP_0963	0	0	0	0	0	0	0	0	0	0	0	0	0	0	0	0	0	0	0	0	0	0	0	0
242	SP_1069	0	0	0	0	0	0	0	0	0	0	0	0	0	0	0	0	0	0	0	0	0	0	0	0
243	SP_1396	0	0	0	0	0	0	0	0	0	0	0	0	0	0	0	0	0	0	0	0	0	0	0	0
244	SP_0152	0	0	0	0	0	0	0	0	0	0	0	0	0	0	0	0	0	0	0	0	0	0	0	0
245	SP_1218	0	0	0	0	0	0	0	0	0	0	0	0	0	0	0	0	0	0	0	0	0	0	0	0
246	SP_0660	0	0	0	0	0	0	0	0	0	0	0	0	0	0	0	0	0	0	0	0	0	0	0	0
247	SP_1161	0	0	0	0	0	0	0	0	0	0	0	0	0	0	0	0	0	0	0	0	0	0	0	0
248	SP_0274b	0	0	0	0	0	0	0	0	0	0	0	0	0	0	0	0	0	0	0	0	0	0	0	0
249	pspA-10050-2#28	0	0	0	0	0	0	0	0	0	0	0	0	0	0	0	0	0	0	0	0	0	0	0	0
250	pspC-10050-2#28	0	0	0	0	0	0	0	0	0	0	0	0	0	0	0	0	0	0	0	0	0	0	0	0
251	SP_0042	0	0	0	0	0	0	0	0	0	0	0	0	0	0	0	0	0	0	0	0	0	0	0	0
252	SP_0053	0	0	0	0	0	0	0	0	0	0	0	0	0	0	0	0	0	0	0	0	0	0	0	0
253	SP_0745	0	0	0	0	0	0	0	0	0	0	0	0	0	0	0	0	0	0	0	0	0	0	0	0
254	SP_0423	0	0	0	0	0	0	0	0	0	0	0	0	0	0	0	0	0	0	0	0	0	0	0	0
